# Supplementary material for: Immunogenicity of a DNA-Based Sindbis Replicon Expressing Crimean–Congo Hemorrhagic Fever Virus Nucleoprotein
Source: Vaccines (Basel). 2021 Dec 16;9(12):1491. doi: 10.3390/vaccines9121491 (PMC8703447; doi:10.3390/vaccines9121491)
Supplement: Supplementary file 1 [file vaccines-09-01491-s001.zip]

Archive with 1 entries (1 files):
- vaccines-1436368-supplementary.pdf
